# Supplementary material for: The bactericidal FabI inhibitor Debio 1453 clears antibiotic-resistant Neisseria gonorrhoeae infection in vivo
Source: Nat Commun. 2025 Sep 18;16:8309. doi: 10.1038/s41467-025-63508-w (PMC12446476; doi:10.1038/s41467-025-63508-w)
Supplement: Supplementary file 4 — Source Data [file 41467_2025_63508_MOESM4_ESM.xlsx]

## Sheet: Table 2
	Table 1.
	Frequency of selection for mutants with elevated minimum inhibitory concentration (MIC)
	Data 1. Strain ATCC 700825, Debio 1453 replicate 1
		Condition	Inoculum	Mutants	Frequency
		4x MIC	1.57 x 108	0	<6.38 x 10-9
		8x MIC	1.57 x 108	0	<6.38 x 10-9
		16x MIC	1.57 x 108	0	<6.38 x 10-9
	Data 2. Strain ATCC 700825, Debio 1453 replicate 2
		Condition	Inoculum	Mutants	Frequency
		4x MIC	1.07 x 108	0	<9.38 x 10-9
		8x MIC	1.07 x 108	0	<9.38 x 10-9
		16x MIC	1.07 x 108	0	<9.38 x 10-9
	Data 3. Strain ATCC 700825, Debio 1453 replicate 3
		Condition	Inoculum	Mutants	Frequency
		4x MIC	1.42 x 108	1	7.06 x 10-9
		8x MIC	1.42 x 108	1	7.06 x 10-9
		16x MIC	1.42 x 108	0	<7.06 x 10-9
	Data 4. Strain ATCC 700825, Ciprofloxacin
		Condition	Inoculum	Mutants	Frequency
		4x MIC	1.57 x 108	1	6.38 x 10-9
		8x MIC	1.57 x 108	0	<6.38 x 10-9
		16x MIC	1.57 x 108	0	<6.38 x 10-9
	Data 5. Strain 6926, Debio 1453
		Condition	Inoculum	Mutants	Frequency
		4x MIC	2.60 x 109	1	3.85 x 10-10
		8x MIC	2.60 x 109	0	<3.85 x 10-10
		16x MIC	2.60 x 109	0	<3.85 x 10-10
	Data 6. Strain 6926, Ciprofloxacin
		Condition	Inoculum	Mutants	Frequency
		4x MIC	2.67 x 109	4	1.50 x 10-9
		8x MIC	2.67 x 109	5	1.88 x 10-9
		16x MIC	2.67 x 109	1	3.75 x 10-10
	Data 7. Strain 6804, Debio 1453
		Condition	Inoculum	Mutants	Frequency
		4x MIC	1.90 x 109	2	1.06 x 10-9
		8x MIC	1.90 x 109	0	<5.28 x 10-10
		16x MIC	1.90 x 109	0	<5.28 x 10-10
	Data 8. Strain WHO Z, Debio 1453
		Condition	Inoculum	Mutants	Frequency
		4x MIC	3.57 x 109	1	2.81 x 10-10
		8x MIC	3.57 x 109	0	<2.81 x 10-10
		16x MIC	3.57 x 109	0	<2.81 x 10-10

## Sheet: Figure 1
	Figure 1.
	Minimum inhibitory concentration (MIC) data for MIC50 calculations
	Data 1.
		Isolate ID	Minimum inhibitory concentration (µg/mL)
			Debio 1452	Compound 1	Compound 2	Debio 1453
		A	2	0.25	0.25	0.06
		B	2	0.125	0.125	0.03
		C	2	0.125	0.125	0.03
		D	2	0.25	0.125	0.03
		E	0.5	0.125	0.06	0.03
		F	2	0.25	0.25	0.125
		G	4	0.5	0.25	0.125
		H	2	0.25	0.125	0.06
		I	1	0.125	0.125	0.03
		J	2	0.25	0.125	0.06
		K	4	0.5	0.5	0.125
		L	2	0.25	0.125	0.06
		M	1	0.125	0.125	0.03
		N	1	0.125	0.125	0.03

## Sheet: Figure 3
	Figure 3.
	Minimum inhibitory concentration (MIC) for Debio 1453 and comparator antibiotics for 100 clinical Neisseria gonorrhoeae isolates collected from Sweden in 2023
	Data 1.
			Minimum inhibitory concentration (µg/mL)
		Isolate ID	Debio 1453	Ceftriaxone	Azithromycin	Spectinomycin	Tetracycline	Ciprofloxacin
		1	0.064	0.004	0.25	16	0.25	0.008
		2	0.032	0.032	0.125	8	2	4
		3	0.064	0.004	0.25	16	0.25	0.008
		4	0.032	0.032	0.5	16	4	>32
		5	0.064	0.004	0.064	8	16	4
		6	0.032	<0.002	0.064	8	0.25	0.004
		7	0.064	0.008	0.125	16	1	8
		8	0.064	0.004	0.064	16	0.5	2
		9	0.064	0.004	0.25	8	0.25	0.004
		10	0.064	<0.002	0.125	16	0.25	<0.002
		11	0.064	0.064	0.25	16	4	8
		12	0.032	0.008	0.125	16	0.25	0.004
		13	0.064	<0.002	0.064	16	0.125	0.002
		14	0.032	0.004	0.064	16	0.5	2
		15	0.064	0.004	0.25	16	0.25	0.004
		16	0.064	0.032	0.25	8	2	>32
		17	0.064	0.004	0.25	8	0.5	0.004
		18	0.064	0.004	0.032	16	32	2
		19	0.064	0.016	0.25	16	2	8
		20	0.064	0.002	0.5	16	1	0.004
		21	0.064	0.002	0.5	16	1	0.004
		22	0.125	0.002	0.125	8	1	0.004
		23	0.064	<0.002	0.125	8	0.25	0.004
		24	0.125	0.002	0.25	16	0.5	0.004
		25	0.064	0.004	0.064	8	0.5	2
		26	0.032	0.004	0.25	16	0.5	2
		27	0.064	0.004	0.125	8	0.25	0.008
		28	0.064	0.008	0.016	8	1	0.002
		29	0.064	0.004	0.25	16	0.5	0.004
		30	0.125	<0.002	0.125	8	0.25	0.004
		31	0.064	0.004	0.064	8	1	2
		32	0.016	0.002	0.064	8	32	0.5
		33	0.064	0.002	0.125	8	32	1
		34	0.064	0.004	0.125	8	0.25	0.004
		35	0.032	0.064	0.25	16	2	8
		36	0.016	0.008	0.5	8	2	0.008
		37	0.064	0.016	0.125	8	1	2
		38	0.064	0.004	0.032	8	32	4
		39	0.008	0.004	0.125	16	0.5	0.004
		40	0.064	0.008	0.064	8	16	8
		41	0.125	0.032	0.25	16	2	4
		42	0.032	<0.002	0.032	8	0.25	0.002
		43	0.064	0.004	0.5	16	0.5	0.004
		44	0.032	0.064	0.5	16	2	8
		45	0.032	0.002	0.064	16	32	0.004
		46	0.032	0.016	0.032	8	0.5	8
		47	0.064	0.008	0.125	16	32	1
		48	0.016	0.004	0.125	8	32	8
		49	0.032	0.004	0.5	16	1	0.004
		50	0.064	0.004	0.25	16	0.5	0.004
		51	0.016	0.002	0.064	8	16	8
		52	0.125	0.002	0.25	16	0.5	0.004
		53	0.064	0.002	0.125	8	0.25	0.002
		54	0.064	0.004	0.5	16	1	0.004
		55	0.064	0.004	0.5	16	0.5	0.004
		56	0.008	0.032	0.25	8	2	4
		57	0.032	0.016	0.064	8	32	0.5
		58	0.064	0.002	0.125	8	16	8
		59	0.064	0.016	0.064	8	32	1
		60	0.064	0.002	0.5	16	1	0.004
		61	0.064	<0.002	0.125	8	0.125	0.004
		62	0.016	<0.002	0.016	8	0.25	0.002
		63	0.032	<0.002	0.25	16	0.5	0.004
		64	0.008	0.016	0.5	16	2	16
		65	0.064	<0.002	0.064	16	0.125	0.004
		66	0.032	0.032	0.25	16	2	8
		67	0.032	0.016	0.25	16	1	4
		68	0.064	0.004	0.064	16	32	2
		69	0.064	0.004	0.25	16	32	2
		70	0.064	<0.002	0.125	8	1	0.004
		71	0.064	0.032	2	16	2	0.016
		72	0.064	0.032	0.125	8	64	4
		73	0.032	0.016	0.064	16	32	4
		74	0.064	0.032	0.5	16	2	>32
		75	0.008	0.032	0.5	8	2	>32
		76	0.064	0.004	0.125	8	0.25	0.004
		77	0.064	0.002	0.064	16	32	0.004
		78	0.032	0.016	0.25	16	2	>32
		79	0.032	<0.002	0.064	8	0.25	0.004
		80	0.032	0.008	0.125	16	1	2
		81	0.064	0.004	0.25	16	0.25	0.008
		82	0.032	0.016	2	16	4	0.016
		83	0.064	0.004	0.032	8	16	2
		84	0.064	0.064	0.5	16	2	8
		85	0.008	0.004	0.125	8	0.5	0.004
		86	0.032	0.008	0.125	8	1	4
		87	0.016	0.002	0.125	8	0.5	0.004
		88	0.064	0.064	0.5	16	4	>32
		89	0.032	0.004	0.25	16	0.5	0.008
		90	0.125	0.002	0.125	16	32	0.004
		91	0.032	0.004	0.032	4	16	1
		92	0.016	0.004	0.5	8	0.25	0.008
		93	0.125	0.004	0.032	16	0.25	0.004
		94	0.064	0.002	0.032	8	0.25	0.004
		95	0.064	<0.002	0.5	16	0.5	0.004
		96	0.032	0.002	0.25	8	0.5	0.004
		97	0.064	<0.002	0.25	16	0.5	0.004
		98	0.064	0.002	0.064	4	0.125	0.002
		99	0.008	0.004	0.064	4	0.125	0.004
		100	0.008	0.004	0.064	16	1	1

## Sheet: Figure 4
	Figure 4.
	Colony forming unit (CFU) data from time kill experiments assessing increasing concentrations (fold minimum inhibitory concenctraion [MIC]) of Debio 1453 against 10 N. gonorrhoeae isolates
	Data 1.
		Isolate	Condition	Timepoint (hr)	Log10CFU/ml
		ATCC 49226	0X MIC	0	6.06
				1	5.835
				3	6.32
				6	7.255
				10	7.875
				24	8.17
			2X MIC	0	6.1
				1	5.92
				3	5.64
				6	4.51
				10	2.6
				24	1.95
			4X MIC	0	6.07
				1	5.93
				3	5.41
				6	3.96
				10	2.3
				24	1.95
			8X MIC	0	5.95
				1	5.815
				3	5.4
				6	3.45
				10	1.95
				24	1.95
			16X MIC	0	5.97
				1	5.955
				3	5.72
				6	3.18
				10	1.95
				24	1.95
		ATCC 700825	0X MIC	0	6.41
				1	6.37
				3	7.43
				6	8.075
				10	8.6
				24	8.79
			2X MIC	0	6.51333
				1	6.4
				3	6.025
				6	4.87
				10	2.6
				24	1.95
			4X MIC	0	6.4
				1	6.29
				3	5.895
				6	4.815
				10	2.6
				24	1.95
			8X MIC	0	6.415
				1	6.27
				3	5.83
				6	4.985
				10	2.48
				24	1.95
			16X MIC	0	6.44
				1	6.225
				3	5.67
				6	4.88
				10	2.9
				24	1.95
		6926	0X MIC	0	6.18
				1	6.72
				3	7.57333
				6	8.22
				10	8.845
				24	8.035
			2X MIC	0	6.26
				1	5.62
				3	5.565
				6	4.99
				10	4.11
				24	1.95
			4X MIC	0	6.24
				1	5.83
				3	5.045
				6	4.86
				10	3.72
				24	1.95
			8X MIC	0	6.165
				1	5.795
				3	5.075
				6	4.62
				10	3.04
				24	1.95
			16X MIC	0	6.155
				1	6.03
				3	5.225
				6	4.89
				10	1.95
				24	1.95
		6804	0X MIC	0	6.08
				1	5.83
				3	6.43
				6	7.07
				10	7.57
				24	8.825
			2X MIC	0	6.105
				1	6.05
				3	5.7
				6	5.13
				10	4.59
				24	1.95
			4X MIC	0	6.04
				1	6.04
				3	5.43
				6	4.53
				10	3.715
				24	1.95
			8X MIC	0	6.205
				1	6.03
				3	5.125
				6	4.3
				10	3.405
				24	1.95
			16X MIC	0	6
				1	6.07
				3	5.195
				6	4.67
				10	3.7
				24	1.95
		AR Bank0175	0X MIC	0	6.15
				1	6.28
				3	7.04
				6	7.91
				10	8.35
				24	9.11
			2X MIC	0	6.105
				1	5.92
				3	5.61
				6	4.46
				10	3.38
				24	1.95
			4X MIC	0	6.15
				1	5.59
				3	5.22
				6	4.45
				10	3.28
				24	1.95
			8X MIC	0	5.85
				1	5.4
				3	5.075
				6	3.845
				10	2.95
				24	1.95
			16X MIC	0	6.075
				1	5.41
				3	4.92
				6	3.81
				10	3.23
				24	1.95
		AR Bank0179	0X MIC	0	5.805
				1	5.79
				3	6.62
				6	7.59
				10	7.875
				24	8.58
			2X MIC	0	5.655
				1	5.63
				3	5.085
				6	4.63
				10	2
				24	1.95
			4X MIC	0	5.46
				1	5.53
				3	4.835
				6	3.98
				10	1.95
				24	1.95
			8X MIC	0	5.74
				1	5.3
				3	4.73
				6	3.88
				10	1.95
				24	1.95
			16X MIC	0	5.69
				1	5.23
				3	4.745
				6	3.67
				10	1.95
				24	1.95
		WHO V	0X MIC	0	5.63
				1	6.045
				3	6.71
				6	7.76
				10	8.29
				24	8.07
			2X MIC	0	5.655
				1	5.575
				3	4.895
				6	4.14
				10	3.53
				24	1.95
			4X MIC	0	5.59
				1	5.34
				3	4.37
				6	4.03
				10	2
				24	1.95
			8X MIC	0	5.6
				1	4.9
				3	4.335
				6	4.03
				10	1.95
				24	1.95
			16X MIC	0	5.805
				1	5
				3	4.27
				6	4.085
				10	1.95
				24	1.95
		WHO X	0X MIC	0	5.895
				1	6.14
				3	6.65333
				6	7.72
				10	8.45667
				24	8.845
			2X MIC	0	5.77
				1	5.7
				3	4.83
				6	3.41
				10	2.3
				24	1.95
			4X MIC	0	5.835
				1	5.595
				3	4
				6	1.95
				10	1.95
				24	1.95
			8X MIC	0	6.015
				1	5.38
				3	4.18
				6	1.95
				10	1.95
				24	1.95
			16X MIC	0	5.84
				1	5.53
				3	4.675
				6	2
				10	1.95
				24	1.95
		WHO Y	0X MIC	0	5.56
				1	6.095
				3	6.805
				6	7.84
				10	8.245
				24	7.11
			2X MIC	0	5.53
				1	5.54
				3	4.3
				6	3.26
				10	1.95
				24	1.95
			4X MIC	0	5.59
				1	4
				3	3.61
				6	1.95
				10	1.95
				24	1.95
			8X MIC	0	5.53
				1	4.3
				3	3.32
				6	2
				10	1.95
				24	1.95
			16X MIC	0	5.66
				1	4.6
				3	3.555
				6	1.95
				10	1.95
				24	1.95
		WHO Z	0X MIC	0	5.92
				1	6.135
				3	7
				6	7.94
				10	8.335
				24	8.26
			2X MIC	0	5.84
				1	5.745
				3	4.96
				6	4.155
				10	3.11
				24	1.95
			4X MIC	0	5.915
				1	5.6
				3	4.135
				6	2.48
				10	2
				24	1.95
			8X MIC	0	5.91
				1	5.49
				3	3.34
				6	2.6
				10	1.95
				24	1.95
			16X MIC	0	5.97
				1	5.43
				3	3.11
				6	2.48
				10	1.95
				24	1.95
		Note: the limit of quantification is 1.95

## Sheet: Figure 5
	Figure 5.
	Colony forming units (CFU) of N. gonorrhoeae internalised in cultured HeLa229 human cervix carcinoma cells and treated with antibiotics
	Data 1.
		Isolate	Test article	Time (hr)	Fold MIC	Dilution	Replicate 1		Replicate 2		Replicate 3
							count 1	count 2	count 1	count 2	count 1	count 2
		ATCC 49226	Azithryomycin	0	Untreated	10	84	98	89	100	92	85
				3	Untreated	0	26	30	21	38	19	16
					2X	0	27	29	32	19	19	22
					4X	0	24	32	22	24	28	29
					8X	0	27	18	28	17	20	26
				6	Untreated	0	15	10	12	14	12	13
					2X	0	2	1	1	2	1	3
					4X	0	3	3	5	0	0	1
					8X	0	2	1	1	2	1	2
				10	Untreated	0	34	37	56	51	100	56
					2X	0	0	0	0	0	0	0
					4X	0	0	0	0	0	0	0
					8X	0	0	0	0	0	0	0
				24	Untreated	10	42	33	37	39	64	68
					2X	0	0	0	0	0	0	0
					4X	0	0	0	0	0	0	0
					8X	0	0	0	0	0	0	0
			Debio 1453	0	Untreated	10	60	58	65	80	72	75
				3	Untreated	0	25	30	19	29	20	28
					2X	0	37	34	36	40	39	23
					4X	0	32	35	51	39	53	63
					8X	0	33	29	33	38	26	40
				6	Untreated	0	24	30	21	27	18	21
					2X	0	3	4	7	7	7	5
					4X	0	3	3	6	5	4	5
					8X	0	2	3	6	6	4	3
				10	Untreated	0	63	53	66	95	54	37
					2X	0	0	0	0	0	0	0
					4X	0	0	0	1	1	1	0
					8X	0	0	0	0	0	0	0
				24	Untreated	10	32	33	56	63	71	100
					2X	0	0	0	0	0	0	0
					4X	0	0	0	0	0	0	0
					8X	0	0	0	0	0	0	0
		NCTC 13820	Azithryomycin	0	Untreated	10	39	37	20	29	31	30
				3	Untreated	0	47	49	57	64	64	51
					2X	0	33	32	27	29	12	15
					4X	0	33	30	20	27	21	16
					8X	0	26	30	21	30	20	13
				6	Untreated	0	33	30	55	38	44	52
					2X	0	3	1	3	0	0	1
					4X	0	1	3	1	1	0	0
					8X	0	0	1	5	0	2	0
				10	Untreated	10	54	68	67	79	58	73
					2X	0	1	0	0	0	0	0
					4X	0	0	0	0	0	0	0
					8X	0	0	0	0	0	0	0
				24	Untreated	1000	41	41	50	48	48	49
					2X	0	0	0	0	0	0	0
					4X	0	0	0	0	0	0	0
					8X	0	0	0	0	0	0	0
			Debio 1453	0	Untreated	10	21	35	34	28	31	24
				3	Untreated	0	40	36	53	43	59	47
					2X	0	18	15	15	24	27	24
					4X	0	15	18	30	34	20	25
					8X	0	25	21	31	29	29	21
				6	Untreated	0	47	52	44	41	54	33
					2X	0	6	10	12	4	16	10
					4X	0	3	7	9	15	9	10
					8X	0	3	0	11	5	5	7
				10	Untreated	10	63	68	89	102	95	99
					2X	0	3	2	3	0	1	1
					4X	0	2	1	0	2	1	2
					8X	0	3	1	0	0	2	1
				24	Untreated	1000	49	52	59	62	72	79
					2X	0	0	0	0	0	0	0
					4X	0	0	0	0	0	0	0
					8X	0	0	0	0	0	0	0

## Sheet: Figure 6
	Figure 6.
	Plasma exposure of Debio 1453 dosed as Debio 1453P in a Neisseria gonorrhoeae murine vaginal infection model
	Data. 1
			Debio 1453 (ng/mL)
		Timepoint	Animal 1	Animal 2	Animal 3
		0.083	5761.74	10837.4	8194.92
		0.25	6763.97	6050.22	4128.08
		0.5	9811.76	3611.09	16464.2
		1	19906.4	17323.5	4239.39
		2	4015.46	2717.39	2078.22
		4	8172.19	2360.47	2233.32
		8	5531.15	955.93	1113.71
		24	<10	63.8	<10

## Sheet: Figure 7 
	Figure 7.
	Colony forming unit (CFU) data from vaginal lavage of N. gonorrhoeae infected mice treated with Debio 1453 (dosed as Debio 1453P)
	Data 1.	Strain: N. gonorrhoeae ATCC 700825
		Inoculum size: 9.80 x 104 CFU/mouse
		Ovariectomized BALB/c, 5 weeks
		Group	Test Article	Dose Route / Schedule	Timepoint	Animal No.	CFU/mL lavage fluid	Log10(CFU/mL lavage fluid)
		1	Baseline counts	--	0h	1	6500	3.81
						2	2685	3.43
						3	12100	4.08
						4	9000	3.95
						5	4400	3.64
		2	Vehicle (5% Dextrose)	10 mL/kg PO, BID	24h	1	222000	5.35
						2	71000	4.85
						3	45000	4.65
						4	41000	4.61
						5	510000	5.71
		3	Vehicle (5% Dextrose)	10 mL/kg PO, BID	48h	1	1680000	6.23
						2	137000	5.14
						3	214000	5.33
						4	440000	5.64
						5	123000	5.09
		4	Ceftriaxone	1 mg/kg IP, QD	24h	1	50	1.7
						2	5	0.7
						3	5	0.7
						4	<5	<0.70
						5	<5	<0.70
		5	Ceftriaxone	5 mg/kg IP, QD	24h	1	<5	<0.70
						2	<5	<0.70
						3	<5	<0.70
						4	10	1
						5	<5	<0.70
		6	Ceftriaxone	5 mg/kg IP, QD	48h	1	<5	<0.70
						2	<5	<0.70
						3	<5	<0.70
						4	<5	<0.70
						5	<5	<0.70
		7	Debio 1453P	10 mg/kg PO, BID	24h	1	50000	4.7
						2	21700	4.34
						3	23000	4.36
						4	15500	4.19
						5	490000	5.69
		8	Debio 1453P	20 mg/kg PO, BID	24h	1	7500	3.88
						2	5100	3.71
						3	204000	5.31
						4	15100	4.18
						5	2785	3.44
		9	Debio 1453P	30 mg/kg PO, BID	24h	1	1345	3.13
						2	400	2.6
						3	45	1.65
						4	235	2.37
						5	480	2.68
		10	Debio 1453P	40 mg/kg PO, BID	24h	1	5	0.7
						2	<5	<0.70
						3	<5	<0.70
						4	45	1.65
						5	15	1.18
		11	Debio 1453P	80 mg/kg PO, BID	24h	1	<5	<0.70
						2	25	1.4
						3	<5	<0.70
						4	<5	<0.70
						5	<5	<0.70
		12	Debio 1453P	10 mg/kg PO, BID	50h	1	13400	4.13
						2	223000	5.35
						3	370000	5.57
						4	155000	5.19
						5	400000	5.6
		13	Debio 1453P	20 mg/kg PO, BID	50h	1	92000	4.96
						2	104000	5.02
						3	94000	4.97
						4	24100	4.38
						5	20600	4.31
		14	Debio 1453P	30 mg/kg PO, BID	50h	1	115	2.06
						2	85	1.93
						3	5	0.7
						4	15	1.18
						5	<5	<0.70
		15	Debio 1453P	40 mg/kg PO, BID	50h	1	<5	<0.70
						2	<5	<0.70
						3	<5	<0.70
						4	5	0.7
						5	<5	<0.70
		16	Debio 1453P	80 mg/kg PO, BID	50h	1	<5	<0.70
						2	<5	<0.70
						3	<5	<0.70
						4	<5	<0.70
						5	<5	<0.70
	Data 2.	Strain: N. gonorrhoeae AR Bank0179-15
		Inoculum size: 2.82 x 105 CFU/mouse
		Ovariectomized BALB/c, 5 weeks
		Group	Test Article	Dose Route / Schedule	Timepoint	Animal No.	CFU/mL lavage fluid	Log10(CFU/mL lavage fluid)
		1	Baseline counts	--	0h	1	5300	3.72
						2	13600	4.13
						3	14200	4.15
						4	5100	3.71
						5	5200	3.72
		2	Vehicle (5% Dextrose)	10 mL/kg PO, BID	24h	1	330000	5.52
						2	123000	5.09
						3	91000	4.96
						4	166000	5.22
						5	148000	5.17
		3	Vehicle (5% Dextrose)	10 mL/kg PO, BID	48h	1	100000	5
						2	630000	5.8
						3	81000	4.91
						4	66000	4.82
						5	38000	4.58
		4	Ceftriaxone	0.5 mg/kg IP, QD	24h	1	5	0.7
						2	<5	<0.70
						3	<5	<0.70
						4	5	0.7
						5	35	1.54
		5	Ceftriaxone	5 mg/kg IP, QD	24h	1	<5	<0.70
						2	<5	<0.70
						3	<5	<0.70
						4	<5	<0.70
						5	<5	<0.70
		6	Ceftriaxone	5 mg/kg IP, QD	48h	1	5	0.7
						2	<5	<0.70
						3	<5	<0.70
						4	<5	<0.70
						5	15	1.18
		7	Debio 1453P	10 mg/kg PO, BID	24h	1	390000	5.59
						2	85000	4.93
						3	46000	4.66
						4	59000	4.77
						5	77000	4.89
		8	Debio 1453P	20 mg/kg PO, BID	24h	1	47000	4.67
						2	64000	4.81
						3	4900	3.69
						4	1450	3.16
						5	20400	4.31
		9	Debio 1453P	30 mg/kg PO, BID	24h	1	<5	<0.70
						2	545	2.74
						3	85	1.93
						4	5500	3.74
						5	125	2.1
		10	Debio 1453P	40 mg/kg PO, BID	24h	1	7600	3.88
						2	<5	<0.70
						3	200	2.3
						4	115	2.06
						5	<5	<0.70
		11	Debio 1453P	80 mg/kg PO, BID	24h	1	<5	<0.70
						2	<5	<0.70
						3	<5	<0.70
						4	<5	<0.70
						5	<5	<0.70
		12	Debio 1453P	10 mg/kg PO, BID	48h	1	64000	4.81
						2	520000	5.72
						3	61000	4.79
						4	80000	4.9
						5	103000	5.01
		13	Debio 1453P	20 mg/kg PO, BID	48h	1	<5	<0.70
						2	<5	<0.70
						3	21100	4.32
						4	105	2.02
						5	6100	3.79
		14	Debio 1453P	30 mg/kg PO, BID	48h	1	<5	<0.70
						2	<5	<0.70
						3	<5	<0.70
						4	205	2.31
						5	<5	<0.70
		15	Debio 1453P	40 mg/kg PO, BID	48h	1	65	1.81
						2	<5	<0.70
						3	<5	<0.70
						4	<5	<0.70
						5	<5	<0.70
		16	Debio 1453P	80 mg/kg PO, BID	48h	1	<5	<0.70
						2	<5	<0.70
						3	<5	<0.70
						4	<5	<0.70
						5	<5	<0.70
	Data 3.	Strain: N. gonorrhoeae AR Bank0181-17
		Inoculum size: 3.90 x 105 CFU/mouse
		Ovariectomized BALB/c, 5 weeks
		Group	Test Article	Dose Route / Schedule	Timepoint	Animal No.	CFU/mL lavage fluid	Log10(CFU/mL lavage fluid)
		1	Baseline counts	--	0h	1	15900	4.2
						2	44000	4.64
						3	7400	3.87
						4	45000	4.65
						5	8700	3.94
		2	Vehicle (5% Dextrose)	10 mL/kg PO, BID	24h	1	1770000	6.25
						2	360000	5.56
						3	410000	5.61
						4	680000	5.83
						5	390000	5.59
		3	Vehicle (5% Dextrose)	10 mL/kg PO, BID	48h	1	410000	5.61
						2	70000	4.85
						3	530000	5.72
						4	49000	4.69
						5	130000	5.11
		4	Ceftriaxone	0.5 mg/kg IP, QD	24h	1	255	2.41
						2	195	2.29
						3	3900	3.59
						4	37000	4.57
						5	6600	3.82
		5	Ceftriaxone	5 mg/kg IP, QD	24h	1	<5	<0.70
						2	<5	<0.70
						3	<5	<0.70
						4	<5	<0.70
						5	<5	<0.70
		6	Ceftriaxone	5 mg/kg IP, QD	48h	1	<5	<0.70
						2	<5	<0.70
						3	<5	<0.70
						4	<5	<0.70
						5	<5	<0.70
		7	Debio 1453P	20 mg/kg PO, BID	24h	1	1880000	6.27
						2	790000	5.9
						3	670000	5.83
						4	810000	5.91
						5	720000	5.86
		8	Debio 1453P	30 mg/kg PO, BID	24h	1	380000	5.58
						2	1120000	6.05
						3	11300	4.05
						4	201000	5.3
						5	620000	5.79
		9	Debio 1453P	40 mg/kg PO, BID	24h	1	11500	4.06
						2	123000	5.09
						3	200000	5.3
						4	830000	5.92
						5	730000	5.86
		10	Debio 1453P	80 mg/kg PO, BID	24h	1	275	2.44
						2	1225	3.09
						3	740	2.87
						4	59000	4.77
						5	8400	3.92
		11	Debio 1453P	160 mg/kg PO, BID	24h	1	<5	<0.70
						2	<5	<0.70
						3	5	0.7
						4	<5	<0.70
						5	25	1.4
		12	Debio 1453P	20 mg/kg PO, BID	48h	1	246000	5.39
						2	77000	4.89
						3	150000	5.18
						4	43000	4.63
						5	155000	5.19
		13	Debio 1453P	30 mg/kg PO, BID	48h	1	204000	5.31
						2	250000	5.4
						3	159000	5.2
						4	73000	4.86
						5	330000	5.52
		14	Debio 1453P	40 mg/kg PO, BID	48h	1	60000	4.78
						2	138000	5.14
						3	480000	5.68
						4	181000	5.26
						5	50000	4.7
		15	Debio 1453P	80 mg/kg PO, BID	48h	1	<5	<0.70
						2	20	1.3
						3	39000	4.59
						4	80000	4.9
						5	13700	4.14
		16	Debio 1453P	160 mg/kg PO, BID	48h	1	<5	<0.70
						2	<5	<0.70
						3	5	0.7
						4	<5	<0.70
						5	<5	<0.70
	Data 4.	Strain: N. gonorrhoeae WHO X-07
		Inoculum size: 2.80 x 105 CFU/mouse
		Ovariectomized BALB/c, 5 weeks
		Group	Test Article	Dose Route / Schedule	Timepoint	Animal No.	CFU/mL lavage fluid	Log10(CFU/mL lavage fluid)
		1	Baseline counts	--	0h	1	7200	3.85733
						2	14400	4.15836
						3	8500	3.92942
						4	11100	4.04532
						5	13000	4.11394
		2	Vehicle (5% Dextrose)	10 mL/kg PO, BID	24h	1	550000	5.74036
						2	1440000	6.15836
						3	1180000	6.07188
						4	580000	5.76343
						5	240000	5.38021
		3	Vehicle (5% Dextrose)	10 mL/kg PO, BID	48h	1	1450000	6.16137
						2	380000	5.57978
						3	1810000	6.25768
						4	3600000	6.5563
						5	2630000	6.41996
		4	Ceftriaxone	5 mg/kg IP, QD	24h	1	1450000	6.16137
						2	400000	5.60206
						3	1290000	6.11059
						4	480000	5.68124
						5	620000	5.79239
		5	Ceftriaxone	333.33 mg/kg IP, TID	24h	1	<5.00E+00	<0.70
						2	<5.00E+00	<0.70
						3	<5.00E+00	<0.70
						4	<5.00E+00	<0.70
						5	<5.00E+00	<0.70
		6	Ceftriaxone	333.33 mg/kg IP, TID	48h	1	35	1.54407
						2	<5.00E+00	<0.70
						3	<5.00E+00	<0.70
						4	<5.00E+00	<0.70
						5	<5.00E+00	<0.70
		7	Debio 1453P	20 mg/kg PO, BID	24h	1	780000	5.89209
						2	510000	5.70757
						3	2110000	6.32428
						4	820000	5.91381
						5	1010000	6.00432
		8	Debio 1453P	30 mg/kg PO, BID	24h	1	740000	5.86923
						2	760000	5.88081
						3	840000	5.92428
						4	440000	5.64345
						5	700000	5.8451
		9	Debio 1453P	40 mg/kg PO, BID	24h	1	2240000	6.35025
						2	380000	5.57978
						3	92000	4.96379
						4	77000	4.88649
						5	610000	5.78533
		10	Debio 1453P	80 mg/kg PO, BID	24h	1	5	0.69897
						2	295	2.46982
						3	5	0.69897
						4	380	2.57978
						5	10	1
		11	Debio 1453P	160 mg/kg PO, BID	24h	1	<5	<0.70
						2	30	1.47712
						3	<5	<0.70
						4	30	1.47712
						5	5	0.69897
		12	Debio 1453P	20 mg/kg PO, BID	48h	1	2660000	6.42488
						2	620000	5.79239
						3	3200000	6.50515
						4	920000	5.96379
						5	870000	5.93952
		13	Debio 1453P	30 mg/kg PO, BID	48h	1	790000	5.89763
						2	1090000	6.03743
						3	46000	4.66276
						4	550000	5.74036
						5	1250000	6.09691
		14	Debio 1453P	40 mg/kg PO, BID	48h	1	123000	5.08991
						2	55000	4.74036
						3	380000	5.57978
						4	85000	4.92942
						5	1000000	6
		15	Debio 1453P	80 mg/kg PO, BID	48h	1	55	1.74036
						2	<5	<0.70
						3	<5	<0.70
						4	<5	<0.70
						5	5	0.69897
		16	Debio 1453P	160 mg/kg PO, BID	48h	1	<5	<0.70
						2	<5	<0.70
						3	<5	<0.70
						4	<5	<0.70
						5	<5	<0.70

## Sheet: Figure 7_stats
	Figure 7
	One-way ANOVA with Dunnett's multiple comparisons test for log10 transformed colony forming unit data from the N. gonorrhoeae murine vaginal model
	Data 1.	Strain: N. gonorrhoeae ATCC 700825
		ANOVA summary
		F	98.74
		P value	<0.0001
		R squared	0.9586
		Dunnett's multiple comparisons test	Mean Diff.	95.00% CI of diff.	Adjusted P Value
		0h vs. 24h	-1.252	-2.066 to -0.4381	0.0004
		0h vs. 48h	-1.704	-2.518 to -0.8901	<0.0001
		0h vs. 1 µg/mL ceftriaxone, 24h	2.882	2.068 to 3.696	<0.0001
		0h vs. 5 µg/mL ceftriaxone, 24h	3.022	2.208 to 3.836	<0.0001
		0h vs. 5 µg/mL ceftriaxone, 48h	3.082	2.268 to 3.896	<0.0001
		0h vs. 20 µg/mL Debio 1453, 24h	-0.874	-1.688 to -0.06014	0.0285
		0h vs. 40 µg/mL Debio 1453, 24h	-0.322	-1.136 to 0.4919	0.9198
		0h vs. 60 µg/mL Debio 1453, 24h	1.296	0.4821 to 2.110	0.0003
		0h vs. 80 µg/mL Debio 1453, 24h	2.796	1.982 to 3.610	<0.0001
		0h vs. 160 µg/mL Debio 1453, 24h	2.942	2.128 to 3.756	<0.0001
		0h vs. 20 µg/mL Debio 1453, 48h	-1.386	-2.200 to -0.5721	<0.0001
		0h vs. 40 µg/mL Debio 1453, 48h	-0.946	-1.760 to -0.1321	0.0139
		0h vs. 60 µg/mL Debio 1453, 48h	2.468	1.654 to 3.282	<0.0001
		0h vs. 80 µg/mL Debio 1453, 48h	3.082	2.268 to 3.896	<0.0001
		0h vs. 160 µg/mL Debio 1453, 48h	3.082	2.268 to 3.896	<0.0001
	Data 2.	Strain: N. gonorrhoeae AR Bank0179-15
		ANOVA summary
		F	34.56
		P value	<0.0001
		R squared	0.8901
		Dunnett's multiple comparisons test	Mean Diff.	95.00% CI of diff.	Adjusted P Value
		0h vs. 24h	-1.306	-2.601 to -0.01093	0.047
		0h vs. 48h	-1.136	-2.431 to 0.1591	0.1173
		0h vs. 0.5 µg/mL ceftriaxone, 24h	3.018	1.723 to 4.313	<0.0001
		0h vs. 5 µg/mL ceftriaxone, 24h	3.186	1.891 to 4.481	<0.0001
		0h vs. 5 µg/mL ceftriaxone, 48h	3.09	1.795 to 4.385	<0.0001
		0h vs. 20 µg/mL Debio 1453, 24h	-1.082	-2.377 to 0.2131	0.1527
		0h vs. 40 µg/mL Debio 1453, 24h	-0.242	-1.537 to 1.053	0.9992
		0h vs. 60 µg/mL Debio 1453, 24h	1.644	0.3489 to 2.939	0.0055
		0h vs. 80 µg/mL Debio 1453, 24h	1.958	0.6629 to 3.253	0.0006
		0h vs. 160 µg/mL Debio 1453, 24h	3.186	1.891 to 4.481	<0.0001
		0h vs. 20 µg/mL Debio 1453, 48h	-1.16	-2.455 to 0.1351	0.1038
		0h vs. 40 µg/mL Debio 1453, 48h	1.58	0.2849 to 2.875	0.0085
		0h vs. 60 µg/mL Debio 1453, 48h	2.864	1.569 to 4.159	<0.0001
		0h vs. 80 µg/mL Debio 1453, 48h	2.964	1.669 to 4.259	<0.0001
		0h vs. 160 µg/mL Debio 1453, 48h	3.186	1.891 to 4.481	<0.0001
	Data 3.	Strain: N. gonorrhoeae AR Bank0181-17
		ANOVA summary
		F	40.68
		P value	<0.0001
		R squared	0.9051
		Dunnett's multiple comparisons test	Mean Diff.	95.00% CI of diff.	Adjusted P Value
		0h vs. 24h	-1.508	-2.790 to -0.2262	0.0123
		0h vs. 48h	-0.936	-2.218 to 0.3458	0.2798
		0h vs. 0.5 µg/mL ceftriaxone, 24h	0.924	-0.3578 to 2.206	0.294
		0h vs. 5 µg/mL ceftriaxone, 24h	3.56	2.278 to 4.842	<0.0001
		0h vs. 5 µg/mL ceftriaxone, 48h	3.56	2.278 to 4.842	<0.0001
		0h vs. 40 µg/mL Debio 1453, 24h	-1.694	-2.976 to -0.4122	0.0034
		0h vs. 60 µg/mL Debio 1453, 24h	-1.094	-2.376 to 0.1878	0.1364
		0h vs. 80 µg/mL Debio 1453, 24h	-0.986	-2.268 to 0.2958	0.2259
		0h vs. 160 µg/mL Debio 1453, 24h	0.842	-0.4398 to 2.124	0.4041
		0h vs. 320 µg/mL Debio 1453, 24h	3.42	2.138 to 4.702	<0.0001
		0h vs. 40 µg/mL Debio 1453, 48h	-0.796	-2.078 to 0.4858	0.4746
		0h vs. 60 µg/mL Debio 1453, 48h	-0.998	-2.280 to 0.2838	0.2142
		0h vs. 80 µg/mL Debio 1453, 48h	-0.852	-2.134 to 0.4298	0.3894
		0h vs. 160 µg/mL Debio 1453, 48h	1.134	-0.1478 to 2.416	0.1116
		0h vs. 320 µg/mL Debio 1453, 48h	3.56	2.278 to 4.842	<0.0001
	Data 4.	Strain: N. gonorrhoeae WHO X-07
		ANOVA summary
		F	157.8
		P value	<0.0001
		R squared	0.9737
		Dunnett's multiple comparisons test	Mean Diff.	95.00% CI of diff.	Adjusted P Value
		0h vs. 24h	-1.8	-2.587 to -1.013	<0.0001
		0h vs. 48h	-2.174	-2.961 to -1.387	<0.0001
		0h vs. 5 µg/mL ceftriaxone, 24h	-1.846	-2.633 to -1.059	<0.0001
		0h vs. 1000 µg/mL ceftriaxone, 24h	3.322	2.535 to 4.109	<0.0001
		0h vs. 1000 µg/mL ceftriaxone, 48h	3.154	2.367 to 3.941	<0.0001
		0h vs. 40 µg/mL Debio 1453, 24h	-1.944	-2.731 to -1.157	<0.0001
		0h vs. 60 µg/mL Debio 1453, 24h	-1.81	-2.597 to -1.023	<0.0001
		0h vs. 80 µg/mL Debio 1453, 24h	-1.492	-2.279 to -0.7051	<0.0001
		0h vs. 160 µg/mL Debio 1453, 24h	2.532	1.745 to 3.319	<0.0001
		0h vs. 320 µg/mL Debio 1453, 24h	3.01	2.223 to 3.797	<0.0001
		0h vs. 40 µg/mL Debio 1453, 48h	-2.102	-2.889 to -1.315	<0.0001
		0h vs. 60 µg/mL Debio 1453, 48h	-1.666	-2.453 to -0.8791	<0.0001
		0h vs. 80 µg/mL Debio 1453, 48h	-1.246	-2.033 to -0.4591	0.0003
		0h vs. 160 µg/mL Debio 1453, 48h	3.114	2.327 to 3.901	<0.0001
		0h vs. 320 µg/mL Debio 1453, 48h	3.322	2.535 to 4.109	<0.0001

## Sheet: Figure 8
	Figure 8.
	Colony forming unit (CFU) data from thigh tissue of S. aureus infected mice treated with Debio 1453 (dosed as Debio 1453P)
	Data 1.	Strain: S. aureus ATCC 29213
		Inoculum size: 1.60 x 105 CFU/mouse
		ICR mice, 22 +/- 2g
		Group	Test Article	Dose Route/ Schedule	Timepoint	Animal No.	CFU per thigh	Log10(CFU/Thigh)
		1	Baseline counts	--	0h	1	411000	5.61384
						2	333000	5.52244
						3	390000	5.59106
						4	318000	5.50243
						5	240000	5.38021
		2	Vehicle (5% Dextrose)	10 mL/kg PO, BID	24h	1	711000000	8.85187
						2	312000000	8.49415
						3	369000000	8.56703
						4	510000000	8.70757
						5	285000000	8.45484
		3	Vehicle (5% Dextrose)	10 mL/kg PO, BID	48h	1	732000000	8.86451
						2	1200000000	9.07918
						3	1350000000	9.13033
						4	2490000000	9.3962
						5	573000000	8.75815
		4	Linezolid	100 mg/kg PO, TID	24h	1	3660	3.56348
						2	8100	3.90849
						3	3570	3.55267
						4	18900	4.27646
						5	5640	3.75128
		5	Linezolid	100 mg/kg PO, TID	48h	1	930	2.96848
						2	510	2.70757
						3	570	2.75587
						4	750	2.87506
						5	720	2.85733
		6	Debio 1453P	10 mg/kg PO, BID	24h	1	105000	5.02119
						2	13200000	7.12057
						3	30600000	7.48572
						4	135000000	8.13033
						5	39900000	7.60097
		7	Debio 1453P	20 mg/kg PO, BID	24h	1	12600	4.10037
						2	1140000	6.0569
						3	67800	4.83123
						4	3030000	6.48144
						5	2520000	6.4014
		8	Debio 1453P	30 mg/kg PO, BID	24h	1	12600	4.10037
						2	10500	4.02119
						3	46200	4.66464
						4	26400	4.4216
						5	19800	4.29667
		9	Debio 1453P	40 mg/kg PO, BID	24h	1	67800	4.83123
						2	27600	4.44091
						3	18300	4.26245
						4	11400	4.0569
						5	22200	4.34635
		10	Debio 1453P	80 mg/kg PO, BID	24h	1	16800	4.22531
						2	6150	3.78888
						3	16200	4.20952
						4	3030	3.48144
						5	12600	4.10037
		11	Debio 1453P	80 mg/kg PO, QID	24h	1	9300	3.96848
						2	7500	3.87506
						3	4680	3.67025
						4	4110	3.61384
						5	5130	3.71012
		12	Debio 1453P	10 mg/kg PO, BID	48h	1	19200000	7.2833
						2	366000000	8.56348
						3	30600000	7.48572
						4	108000000	8.03342
						5	165000000	8.21748
		13	Debio 1453P	20 mg/kg PO, BID	48h	1	24300000	7.38561
						2	45000000	7.65321
						3	50100000	7.69984
						4	4650000	6.66745
						5	324000	5.51055
		14	Debio 1453P	30 mg/kg PO, BID	48h	1	1050	3.02119
						2	324000	5.51055
						3	2250	3.35218
						4	1470	3.16732
						5	147000	5.16732
		15	Debio 1453P	40 mg/kg PO, BID	48h	1	480	2.68124
						2	330	2.51851
						3	1200	3.07918
						4	1230	3.08991
						5	870	2.93952
		16	Debio 1453P	80 mg/kg PO, BID	48h	1	1140	3.0569
						2	390	2.59106
						3	630	2.79934
						4	960	2.98227
						5	570	2.75587

## Sheet: Figure 8_stats
	Figure 7
	One-way ANOVA with Dunnett's multiple comparisons test for log10 transformed colony forming unit data from the S. aureus murine thigh infection model at various daily doses
	Data 1.	Strain: S. aureus ATCC 29213
		ANOVA summary
		F	60.017
		P value	<0.00001
		R squared	0.93335
		Dunnett's multiple comparisons test	Mean Diff.	95.00% CI of diff.	Adjusted P Value
		0h vs. 24h	-3.094	-4.2216 to -1.9664	<0.0001
		0h vs. 48h	-3.526	-4.6536 to -2.3984	<0.0001
		0h vs. 300 µg/mL ceftriaxone, 24h	1.71	0.58242 to 2.8376	0.00057
		0h vs. 300 µg/mL ceftriaxone, 48h	2.684	1.5564 to 3.8116	<0.0001
		0h vs. 20 µg/mL Debio 1453, 24h	-1.552	-2.6796 to -0.42442	0.00216
		0h vs. 40 µg/mL Debio 1453, 24h	-0.054	-1.1816 to 1.0736	0.99981
		0h vs. 60 µg/mL Debio 1453, 24h	1.22	0.092424 to 2.3476	0.02698
		0h vs. 80 µg/mL Debio 1453, 24h	1.132	0.0044240 to 2.2596	0.04861
		0h vs. 160 µg/mL Debio 1453, 24h	1.558	0.43042 to 2.6856	0.00205
		0h vs. 20 µg/mL Debio 1453, 48h	-2.396	-3.5236 to -1.2684	<0.0001
		0h vs. 40 µg/mL Debio 1453, 48h	-1.464	-2.5916 to -0.33642	0.0044
		0h vs. 60 µg/mL Debio 1453, 48h	1.476	0.34842 to 2.6036	0.00397
		0h vs. 80 µg/mL Debio 1453, 48h	2.658	1.5304 to 3.7856	<0.0001
		0h vs. 160 µg/mL Debio 1453, 48h	2.682	1.5544 to 3.8096	<0.0001

[truncated: 10 more sheets: Supplemental Table 1, Supplemental Table 2, Supplemental Table 3, Supplemental Table 4 , Supplemental Table 5, Supplemental Figure 2a, Supplemental Figure 2b, Supplemental Figure 3, Supplemental Figure 4, Supplemental Figure 5]
